# Supplementary material for: Data in support of toxicity studies of structurally modified plant virus to safety assessment
Source: Data Brief. 2018 Oct 26;21:1504–7. doi: 10.1016/j.dib.2018.10.102 (PMC6258244; doi:10.1016/j.dib.2018.10.102)
Supplement: Supplementary file 1 — Supplementary material [file mmc1.zip]

Archive with 9 entries (9 files):
- ATABEKOV coi_disclosure.pdf
- FEDOROV coi_disclosure.pdf
- KARPOVA coi_disclosure.pdf
- KONDAKOVA coi_disclosure.pdf
- NIKITIN coi_disclosure.pdf
- RYABCHEVSKAYA coi_disclosure.pdf
- TRIFONOVA coi_disclosure.pdf
- YURKOVA coi_disclosure.pdf
- ZENIN coi_disclosure.pdf
